# Supplementary material for: A microRNA-1280/JAG2 network comprises a novel biological target in high-risk medulloblastoma
Source: Oncotarget. 2014 Dec 17;6(5):2709–24. doi: 10.18632/oncotarget.2779 (PMC4413612; doi:10.18632/oncotarget.2779)
Supplement: Supplementary file 2 [file oncotarget-06-2709-s002.xlsx]

## Sheet: Sheet1
		Supplementary Table S2: Pathway analysis of genes co-expressed with PDGFRα in MB tumors (*indicates genes in the pathways that are specific for PDGFRα.)
