# Supplementary material for: A microRNA-1280/JAG2 network comprises a novel biological target in high-risk medulloblastoma
Source: Oncotarget. 2014 Dec 17;6(5):2709–24. doi: 10.18632/oncotarget.2779 (PMC4413612; doi:10.18632/oncotarget.2779)
Supplement: Supplementary file 4 [file oncotarget-06-2709-s004.xlsx]

## Sheet: Sheet1
			Supplementary Table S4: Pathway analysis of genes co-expressed with c-MYC in MB tumors
